# Supplementary material for: Single‐cell transcriptome characteristics of testicular terminal epithelium lineages during aging in the Drosophila
Source: Aging Cell. 2023 Dec 3;23(3):e14057. doi: 10.1111/acel.14057 (PMC10928582; doi:10.1111/acel.14057)
Supplement: Supplementary file 2 — Table S1. The nUMIs of sub‐cell clusters. [file ACEL-23-e14057-s005.xlsx]

## Sheet: Stat.nUMI
Table S1.The nUMIs of sub-cell clusters.
Clusters	group1	group2	n1	n2	statistic	p	p.adj	p.adj.signif	p_adj	median1	median2
EP0	2Days	10Days	214	156	8458	5.3e-16	1.59e-15	****	6.36e-15	3599.5	8956.5
EP0	2Days	40Days	214	120	7860.5	4.09e-09	8.18e-09	****	2.863e-08	3599.5	6955
EP0	10Days	40Days	156	120	12527	1.46e-06	1.46e-06	****	8.76e-06	8956.5	6955
EP1	2Days	10Days	84	159	2280	3.22e-17	9.66e-17	****	4.508e-16	3364	8245
EP1	2Days	40Days	84	219	3767	1.79e-15	3.58e-15	****	1.969e-14	3364	7195
EP1	10Days	40Days	159	219	21367.5	0.000161	0.000161	***	0.000805	8245	7195
EP2	2Days	10Days	102	79	897	3.32e-19	6.64e-19	****	5.312e-18	2977	8387
EP2	2Days	40Days	102	166	2655.5	4.08e-21	1.22e-20	****	7.344e-20	2977	7279
EP2	10Days	40Days	79	166	8332	0.000621	0.000621	***	0.002484	8387	7279
EP3	2Days	10Days	267	28	251	4.7e-16	9.4e-16	****	6.11e-15	1503	8157
EP3	2Days	40Days	267	36	275	4.27e-20	1.28e-19	****	7.259e-19	1503	10227.5
EP3	10Days	40Days	28	36	378	0.09	0.09	ns	0.237	8157	10227.5
EP4	2Days	10Days	69	53	425	4.27e-13	8.54e-13	****	3.416e-12	1539	8758
EP4	2Days	40Days	69	133	1213	1.07e-17	3.21e-17	****	1.605e-16	1539	8265
EP4	10Days	40Days	53	133	4108	0.079	0.079	ns	0.237	8758	8265
EP5	2Days	10Days	184	21	54	3.1e-13	6.2e-13	****	2.79e-12	1722.5	6350
EP5	2Days	40Days	184	24	59	9.4e-15	2.82e-14	****	9.4e-14	1722.5	6762.5
EP5	10Days	40Days	21	24	242	0.831	0.831	ns	0.831	6350	6762.5
