# Supplementary material for: Single‐cell transcriptome characteristics of testicular terminal epithelium lineages during aging in the Drosophila
Source: Aging Cell. 2023 Dec 3;23(3):e14057. doi: 10.1111/acel.14057 (PMC10928582; doi:10.1111/acel.14057)
Supplement: Supplementary file 3 — Table S2. The nGenes of sub‐cell clusters. [file ACEL-23-e14057-s003.xlsx]

## Sheet: Stat.nGenes
Table S2.The nGenes of sub-cell clusters.
Clusters	group1	group2	n1	n2	statistic	p	p.adj	p.adj.signif	p_adj	median1	median2
EP0	2Days	10Days	214	156	11486.5	3e-07	6e-07	****	3e-06	1198	1635.5
EP0	2Days	40Days	214	120	12171.5	0.43	0.43	ns	0.86	1198	1371.5
EP0	10Days	40Days	156	120	12801.5	1.65e-07	4.95e-07	****	1.815e-06	1635.5	1371.5
EP1	2Days	10Days	84	159	4216.5	2.33e-06	4.66e-06	****	2.097e-05	1275	1629
EP1	2Days	40Days	84	219	7726.5	0.031	0.031	*	0.124	1275	1377
EP1	10Days	40Days	159	219	24012	3.08e-10	9.24e-10	****	4.312e-09	1629	1377
EP2	2Days	10Days	102	79	3043.5	0.005	0.01	**	0.03	943.5	1128
EP2	2Days	40Days	102	166	8573.5	0.862	0.862	ns	0.862	943.5	1022
EP2	10Days	40Days	79	166	8701	3.56e-05	0.000107	***	0.0002848	1128	1022
EP3	2Days	10Days	267	28	499	4.65e-14	9.3e-14	****	7.905e-13	925	2152
EP3	2Days	40Days	267	36	746	1.93e-16	5.79e-16	****	3.474e-15	925	1708
EP3	10Days	40Days	28	36	696	0.009	0.009	**	0.045	2152	1708
EP4	2Days	10Days	69	53	728	1.33e-08	2.66e-08	****	1.729e-07	828	1470
EP4	2Days	40Days	69	133	3151	0.000265	0.000265	***	0.001855	828	1106
EP4	10Days	40Days	53	133	5628	2.22e-10	6.66e-10	****	3.552e-09	1470	1106
EP5	2Days	10Days	184	21	304.5	2.66e-10	7.98e-10	****	3.99e-09	980	1441
EP5	2Days	40Days	184	24	713	7.09e-08	1.42e-07	****	8.508e-07	980	1449
EP5	10Days	40Days	21	24	300.5	0.275	0.275	ns	0.825	1441	1449
