# Supplementary material for: Single‐cell transcriptome characteristics of testicular terminal epithelium lineages during aging in the Drosophila
Source: Aging Cell. 2023 Dec 3;23(3):e14057. doi: 10.1111/acel.14057 (PMC10928582; doi:10.1111/acel.14057)
Supplement: Supplementary file 4 — Table S3. The average expressions of key marker genes for Dotplot view. [file ACEL-23-e14057-s004.xlsx]

## Sheet: DotPlot
Table S3. The average expressions of key marker genes for Dotplot view.
avg.exp	pct.exp	features.plot	id	avg.exp.scaled
5.52272	55.102	scpr-A	EP0	-0.424697
5.16088	41.6327	CG12506	EP0	-0.45998
9.75187	63.2653	scpr-B	EP0	-0.425936
11.367	70.2041	scpr-C	EP0	-0.433013
0.685199	30.2041	Ndae1	EP0	-0.496208
0.191433	10.8163	Wnt6	EP0	-0.382212
24.2882	94.2857	mt:ATPase6	EP0	-0.464738
7.45223	84.4898	Mst87F	EP0	-0.500274
8.24575	87.3469	Mst84Db	EP0	-0.441261
8.79237	87.7551	CG12699	EP0	-0.45999
2544.71	99.7959	CG18628	EP0	0.187846
3.86354	31.8367	CG5612	EP0	-0.529701
34.9287	94.2857	GstD1	EP0	-0.210469
19.565	47.9592	CG42521	EP0	-0.528422
32.8787	98.1633	Act5C	EP0	1.69611
72.7808	96.9388	CG9336	EP0	1.95895
283.081	96.1224	CG10407	EP0	1.86197
436.219	99.5918	MtnA	EP0	1.80376
1.8984	37.4459	scpr-A	EP1	-0.489111
2.10829	16.4502	CG12506	EP1	-0.51199
3.88487	40.4762	scpr-B	EP1	-0.486797
4.65272	54.5455	scpr-C	EP1	-0.489885
0.511447	17.7489	Ndae1	EP1	-0.554457
0.0693654	2.5974	Wnt6	EP1	-0.42225
35.9074	98.4848	mt:ATPase6	EP1	0.298909
4.0211	61.039	Mst87F	EP1	-0.820118
4.16224	69.697	Mst84Db	EP1	-0.80506
4.6064	70.5628	CG12699	EP1	-0.818725
1440.85	100	CG18628	EP1	-0.517952
120.826	93.9394	CG5612	EP1	2.01186
141.488	98.7013	GstD1	EP1	2.02543
389.917	82.2511	CG42521	EP1	1.99988
11.9611	93.9394	Act5C	EP1	-0.529156
22.5511	72.0779	CG9336	EP1	-0.682723
14.2054	76.1905	CG10407	EP1	-0.799876
138.324	99.7835	MtnA	EP1	-0.556455
2.07146	39.7695	scpr-A	EP2	-0.486036
1.31644	17.5793	CG12506	EP2	-0.525481
2.48034	41.7867	scpr-B	EP2	-0.501366
3.77373	55.6196	scpr-C	EP2	-0.497331
0.150201	5.4755	Ndae1	EP2	-0.675562
0.0259458	1.44092	Wnt6	EP2	-0.436491
17.0071	93.9481	mt:ATPase6	EP2	-0.943276
6.12098	71.1816	Mst87F	EP2	-0.62437
5.97617	79.2507	Mst84Db	EP2	-0.643457
6.2368	71.7579	CG12699	EP2	-0.679
4551.1	100	CG18628	EP2	1.47072
2.01076	35.1585	CG5612	EP2	-0.569961
29.681	92.5072	GstD1	EP2	-0.32058
89.5795	73.487	CG42521	EP2	-0.050449
10.2936	91.0663	Act5C	EP2	-0.706546
33.9853	95.1009	CG9336	EP2	-0.0813744
131.65	91.0663	CG10407	EP2	0.362811
212.763	100	MtnA	EP2	0.0333251
18.9128	59.8187	scpr-A	EP3	-0.186719
27.4551	52.8701	CG12506	EP3	-0.0801361
35.2353	65.5589	scpr-B	EP3	-0.161585
43.8222	73.1118	scpr-C	EP3	-0.158103
0.770991	12.3867	Ndae1	EP3	-0.467447
0.158532	3.32326	Wnt6	EP3	-0.393004
24.1768	87.3112	mt:ATPase6	EP3	-0.472061
31.4401	96.9789	Mst87F	EP3	1.73584
33.2135	96.3746	Mst84Db	EP3	1.78311
33.9869	96.0725	CG12699	EP3	1.69917
1057.02	98.7915	CG18628	EP3	-0.763374
10.1045	25.9819	CG5612	EP3	-0.394087
23.3715	57.0997	GstD1	EP3	-0.45297
46.0779	26.8882	CG42521	EP3	-0.347425
11.7133	83.0816	Act5C	EP3	-0.555514
21.2241	81.571	CG9336	EP3	-0.752509
65.8362	74.6224	CG10407	EP3	-0.288737
233.179	95.1662	MtnA	EP3	0.19508
4.56198	40.7843	scpr-A	EP4	-0.441772
6.57905	21.1765	CG12506	EP4	-0.435818
7.46647	43.5294	scpr-B	EP4	-0.449643
9.75387	52.549	scpr-C	EP4	-0.446676
7.90173	73.3333	Ndae1	EP4	1.92308
7.57903	69.8039	Wnt6	EP4	2.04085
59.8183	96.8627	mt:ATPase6	EP4	1.8704
7.81295	65.4902	Mst87F	EP4	-0.466648
7.86867	72.9412	Mst84Db	EP4	-0.474854
8.58752	73.3333	CG12699	EP4	-0.477545
3472.06	100	CG18628	EP4	0.780794
24.1174	72.1569	CG5612	EP4	-0.0895875
22.026	87.0588	GstD1	EP4	-0.481201
3.08557	28.6275	CG42521	EP4	-0.640923
10.6334	93.3333	Act5C	EP4	-0.670392
29.1723	76.4706	CG9336	EP4	-0.334502
50.5612	67.8431	CG10407	EP4	-0.439957
165.021	99.2157	MtnA	EP4	-0.344938
143.545	87.7729	scpr-A	EP5	2.02834
150.331	79.476	CG12506	EP5	2.0134
246.054	90.8297	scpr-B	EP5	2.02533
301.556	92.5764	scpr-C	EP5	2.02501
2.9725	31.441	Ndae1	EP5	0.270592
0.116176	3.93013	Wnt6	EP5	-0.406896
26.9586	93.8865	mt:ATPase6	EP5	-0.289235
20.0661	88.2096	Mst87F	EP5	0.675573
19.7261	94.3231	Mst84Db	EP5	0.581525
22.7491	92.5764	CG12699	EP5	0.73609
439.776	96.5066	CG18628	EP5	-1.15803
8.51952	19.6507	CG5612	EP5	-0.428527
18.2607	55.8952	GstD1	EP5	-0.560209
33.5916	19.214	CG42521	EP5	-0.432666
24.131	94.7598	Act5C	EP5	0.765501
33.4821	91.2664	CG9336	EP5	-0.10784
24.6768	45.8515	CG10407	EP5	-0.69621
65.8365	90.393	MtnA	EP5	-1.13077
